# Supplementary material for: Can Sunspot Activity Affect the Population Dynamics of Cotton Bollworm, Helicoverpa armigera (Hübner) (Lepidoptera: Noctuidae)?
Source: Insects. 2025 Aug 15;16(8):846. doi: 10.3390/insects16080846 (PMC12386618; doi:10.3390/insects16080846)
Supplement: Supplementary file 1 [file insects-16-00846-s001.zip]

Archive with 4 entries (4 files):
- Table S1. Daily log2(moths No.)+1 in Magaiti, Bachu and Shawan.pdf
- Table S2. log2(moths No.)+1 for moth in Maigaiti, Bachu and Shawan.pdf
- Table S3. Relative catching of moths in Maigaiti, Bachu and Shawan.pdf
- Table S4. Sunspot, annual Tmean, log2(moths number) in three regions.pdf
